# Supplementary material for: The Relationship Between Erectile Dysfunction and Dyadic Adjustment, Couple Relationship Quality, and Intimacy: A Cross-Sectional Study
Source: Medicina (Kaunas). 2025 Sep 3;61(9):1590. doi: 10.3390/medicina61091590 (PMC12471714; doi:10.3390/medicina61091590)
Supplement: Supplementary file 1 [file medicina-61-01590-s001.zip]

Archive with 1 entries (1 files):
- medicina-3835149-supplementary.pdf
